# Supplementary material for: Eccentric force and electromyogram comparison between the eccentric phase of the Nordic hamstring exercise and the razor hamstring curl
Source: PLoS One. 2023 Dec 15;18(12):e0293938. doi: 10.1371/journal.pone.0293938 (PMC10723670; doi:10.1371/journal.pone.0293938)
Supplement: S1 File — (XLSX) [file pone.0293938.s001.xlsx]

## Sheet: data set
				Nordic hamstring exercise							Razor Hamstring Curl
No.	Height (m)	Body mass (kg)	Age	Peak eccentric force/Body mass (N/kg)	EMG at MG (%MVIC)	EMG at LG (%MVIC)	EMG at BF (%MVIC)	EMG at SM (%MVIC)	EMG at GM (%MVIC)	EMG at ES (%MVIC)	Peak eccentric force/Body mass (N/kg)	EMG at MG (%MVIC)	EMG at LG (%MVIC)	EMG at BF (%MVIC)	EMG at SM (%MVIC)	EMG at GM (%MVIC)	EMG at ES (%MVIC)
1	1.6	56.9	20	3.07525	15.5187	24.6051	35.3153	21.2164	12.5717	33.2429	4.58453	16.7416	32.768	27.8504	23.6402	7.9788	35.1254
2	1.8	69.3	21	3.38888	44.6475	27.6411	72.118	68.2067	11.1402	32.151	3.971	34.4874	33.5763	55.884	61.3907	7.6721	41.934
3	1.7	65.5	21	3.43111	24.154	15.0331	46.4932	55.4787	12.0648	46.8201	3.74595	17.919	12.3808	44.4676	47.6868	6.63698	40.7565
4	1.8	73.1	21	3.47867	19.5408	6.71483	46.7466	42.9607	15.0886	26.5601	4.50766	18.0802	7.28396	31.1762	27.5448	5.46195	27.5215
5	1.7	54.8	21	3.66104	27.177	6.92469	50.8603	56.3699	91.3353	38.6599	4.86515	22.2668	13.7868	39.4666	47.0723	88.9811	35.8867
6	1.7	87	21	3.86505	18.7227	30.2409	149.019	36.8308	4.08851	19.0369	4.00575	14.7038	9.33961	53.6847	11.683	1.14419	8.11918
7	1.7	75.6	23	4.00501	25.0869	5.39432	49.962	24.9926	62.5782	31.5485	5.07381	41.2434	12.5861	71.9067	27.6029	91.7958	57.6455
8	1.7	67	22	4.27429	19.781	14.3505	28.9235	65.3265	22.5605	56.0101	5.02358	23.2714	27.2223	23.0565	78.2446	51.7224	45.5596
9	1.7	66.8	20	4.29893	20.6177	17.728	45.8753	51.4669	6.97786	35.9717	4.20344	27.8077	42.7671	71.9896	67.6617	8.66645	56.4166
10	1.8	83.5	21	4.45438	33.6516	54.3647	42.0445	49.175	10.9411	31.9104	4.88359	33.4354	41.8762	37.4447	45.7651	10.1133	31.591
11	1.7	71	20	4.61457	39.4599	23.7136	10.9373	47.0291	2.65889	40.9252	4.87014	34.3049	26.3824	5.24743	40.3201	3.35517	38.234
12	1.7	68.3	19	4.79751	29.3561	51.7431	40.2515	44.9582	159.38	50.1851	4.41581	21.8895	48.1932	29.2039	35.7432	88.2588	62.4552
13	1.8	65.1	21	5.01642	32.7705	13.2907	48.652	73.2811	3.8105	39.0073	5.37992	31.2805	16.0605	45.6663	42.0929	2.81593	43.4811
14	1.7	53.6	21	5.77421	36.5875	35.4646	58.8045	47.9098	29.1134	31.9174	6.78246	24.0351	14.0066	57.8026	30.6409	5.3127	24.926
15	1.7	65	22	5.90821	43.1778	14.6065	65.4238	51.9882	18.2562	49.5999	5.95492	27.5302	14.5565	52.7564	38.6061	5.37006	46.0248
